# Supplementary material for: Development and Characterization of Dual-Loaded Niosomal Ion-Sensitive In Situ Gel for Ocular Delivery
Source: Gels. 2024 Dec 11;10(12):816. doi: 10.3390/gels10120816 (PMC11675977; doi:10.3390/gels10120816)
Supplement: Supplementary file 1 [file gels-10-00816-s001.zip]

Archive with 1 entries (1 files):
- gels-3354280-supplementary.pdf
